# Supplementary material for: Possibility of Controlling Self-Organized Patterns with Totalistic Cellular Automata Consisting of Both Rules like Game of Life and Rules Producing Turing Patterns
Source: Micromachines (Basel). 2018 Jul 3;9(7):339. doi: 10.3390/mi9070339 (PMC6082263; doi:10.3390/mi9070339)
Supplement: Supplementary file 1 [file micromachines-09-00339-s001.zip]

Archive with 2 entries (2 files):
- Video/Video(Fig12).mp4
- Video/Video(Fig20).mp4
